# Supplementary material for: Isomers of Iron(III) Oxides and Cobalt(III) Oxides and Their Redox Properties: Quantum-Chemical Insights
Source: Molecules. 2025 Oct 22;30(21):4158. doi: 10.3390/molecules30214158 (PMC12608324; doi:10.3390/molecules30214158)
Supplement: Supplementary file 1 [file molecules-30-04158-s001.zip]

Archive with 1 entries (1 files):
- molecules-3589432-supplementary.pdf
